# Supplementary material for: The reproductive strategy of a typical distylous Ophiorrhiza alatiflora (Rubiaceae), in fragmented habitat
Source: Front Plant Sci. 2024 Nov 4;15:1492402. doi: 10.3389/fpls.2024.1492402 (PMC11570894; doi:10.3389/fpls.2024.1492402)
Supplement: Supplementary file 2 [file Table1.xlsx]

## Sheet: S1
Differences in Secondary Metabolites among Different morph of O. alatiflora（L-morph vs. S-morph）
Category	Chemical compounds	Molecular	log2(FC)	VIP	P-values	Expression trend
Flavonoids	Cpinme F	C30H22O10	-4.252	1.978	0.015	down
Flavonoids	Baohuoside I	C27H30O10	-4.139	1.877	0.029	down
Flavonoids	Delphinidi	C15H14O8	-3.909	2.049	0.005	down
Terpenoids	Paeonenolide H	C31H48O5	-3.472	2.099	0.002	down
Triterpenoids	Raddeanoside D	C47H76O16	-3.137	1.98	0.012	down
Flavonoids	5,7-Dihydroxychromone-7-β-D-glucopyranoside	C15H16O9	-3.075	1.915	0.021	down
Phenols	1-Hydroxy-2-methylanthraquinone	C15H10O3	-2.993	2	0.009	down
Terpenoids	Betulinic acid methyl ester	C31H50O3	-2.752	2.123	0.001	down
Flavonoids	Baohuoside II	C26H28O10	-2.582	2.11	0.002	down
Others	Emodin	C15H10O5	-2.244	1.983	0.013	down
Flavonoids	Morusin	C40H36O12	-2.215	1.819	0.043	down
Steroid	Timosaponin F	C39H64O15	-2.105	1.816	0.04	down
Alkaloids	Picrasidine I	C14H12N2O2	-2.004	1.997	0.019	down
Others	Pterodontoside C	C21H38O7	-1.632	1.819	0.039	down
Alkaloids	Salsolinol	C11H15NO2	-1.295	2.163	<0.001	down
Terpenoids	Pinnatifinosid A	C21H18O9	-1.171	2.159	<0.001	down
Triterpenoids	Poricoic acid AM	C32H48O5	6.826	2.175	<0.001	up
Terpenoids	Prosapogenin 7 (Julibroside A3)	C49H77NO17	6.227	1.964	0.016	up
Terpenoids	Borneol-2-O-glucopyranoside	C16H28O6	5.425	2.1	0.002	up
Terpenoids	Nigakilactone E	C24H34O8	5.232	2.179	<0.001	up
Others	3-O-β-D-xylopyrano-(1→2)-α-L-arabinose pyranos hederin	C40H64O12	5.162	1.976	0.014	up
Terpenoids	Paeoniflorin	C23H28O11	5.117	1.821	0.038	up
Steroid	Marsdenoside A	C45H70O14	4.826	2.063	0.004	up
Triterpenoids	Asetr saponin Hb	C48H76O18	4.656	2.125	0.001	up
Triterpenoids	CurculigosaPonin H	C47H78O17	3.847	1.837	0.035	up
Phenols	Aschantin	C21H26O6	3.775	1.788	0.044	up
Phenylpropanoids	Thujaplicatin methyl ether	C21H24O8	3.705	1.814	0.042	up
Triterpenoids	Notoginsenoside R2	C41H70O13	3.67	1.813	0.041	up
Flavonoids	Glycyrrhizinic Acid Methyl Ester	C22H22O6	3.51	1.769	0.048	up
Steroid	Prosapogenin 2	C32H48O8	3.5	1.886	0.025	up
Others	Atroposide H	C51H82O22	3.487	1.845	0.034	up
Triterpenoids	Quinquenoside III	C50H84O19	3.4	2.132	0.001	up
Others	Chebulinol	C30H50O5	3.353	1.898	0.025	up
Terpenoids	3-O-β-D-Galactopyranosyl-(1→2)-β-D-6-O-methylglucuronopyranosyl quillaic acid	C43H66O16	3.129	1.814	0.043	up
Terpenoids	Bicyclo[3.1.1]hept-3-en-2-one, 5-(β-D-glucopyranosyloxy)-6-(hydroxymethyl)-4,6-dimethyl-, (1R,5S,6R)-	C16H24O8	3.122	1.8	0.046	up
Others	3-O-β-D-Galactopyra-nosyl-(1→2)-[β-D-xylo-pyranosyl-(1→3)]-β-D-6-O-methylglucuro-nopyranosyl quillaic acid	C48H74O20	3.084	1.877	0.027	up
Terpenoids	Picfeltarraenin VII	C36H54O10	3.071	1.985	0.013	up
Alkaloids	Oleracein C	C30H35NO16	2.992	1.956	0.015	up
Others	Bletilla striata dihydrophenanthrethropyranol	C27H26O7	2.967	1.885	0.029	up
Alkaloids	Nobilonine	C17H27NO3	2.886	2.133	0.001	up
Triterpenoids	deglucose-chikusetsusaponin Ⅳa	C36H56O9	2.868	1.92	0.02	up
Flavonoids	3,5-Di-O-caffeoylquinic methyl ester	C26H26O12	2.703	2.053	0.005	up
Others	3,5,7-Trihydroxy-4′-methoxy-8-prenylflavon-3-O-α-L-rhamnopyranoside-(1→2)-α-rhamnopyranoside	C33H40O14	2.694	1.991	0.012	up
Terpenoids	Madecassic acid	C48H78O20	2.61	2.048	0.006	up
Triterpenoids	11-Oxo-kansenonol	C30H46O4	2.61	1.825	0.038	up
Others	Kiwi ionone glycosides	C19H34O9	2.562	1.828	0.039	up
Flavonoids	Thujone	C10H16O	2.557	2.09	0.003	up
Others	Hederagenin 3β,23-acetonide	C33H52O4	2.53	1.914	0.023	up
Alkaloids	Anthranoyllycoctonine	C32H46N2O8	2.397	2.171	<0.001	up
Others	(3R,4R)-3,4-Dihydroxy-3-(3′,4′-dimethoxybenzyl)-7-methoxy-chroman	C19H22O6	2.372	2.069	0.005	up
Others	EclalbasaponinⅡ	C36H58O9	2.333	1.818	0.038	up
Others	Mubenoside A	C45H72O17	2.273	2.024	0.008	up
Triterpenoids	celosin C	C42H66O13	2.198	1.939	0.018	up
Terpenoids	3"-O-Acetylsaikosaponin A	C44H70O14	2.148	1.872	0.028	up
Triterpenoids	yuzhiziosideⅣ	C52H84O21	2.1	1.886	0.028	up
Alkaloids	Isocorynoxeine	C22H26N2O4	2.052	1.856	0.033	up
Steroid	Gramisterol	C29H48O	2.041	1.836	0.035	up
Terpenoids	Akebonoic acid	C52H82O21	1.901	1.867	0.031	up
Others	Shanciol A	C26H28O7	1.843	1.827	0.039	up
Terpenoids	Arnicolide D	C19H24O5	1.834	2.001	0.011	up
phenolic acid	Salvianolic acid C	C26H20O10	1.606	2.004	0.009	up
Alkaloids	Delphatine	C26H43NO7	1.589	1.868	0.031	up
phenolic acid	P-Hydroxybenzene propanoic acid	C9H10O3	1.483	1.929	0.018	up
Others	Yamogenin acetate	C29H44O4	1.41	2.015	0.009	up
Others	Ciryneol A	C19H28O4	1.345	1.945	0.019	up
Terpenoids	Phytolaccagenic Acid	C31H48O6	1.276	1.821	0.039	up
Others	Pseudosantonin	C15H20O4	1.24	1.873	0.029	up
Amino acids	laminine	C9H20N2O2	1.159	1.822	0.042	up
Amino acids	Morusimic acid F	C18H35NO4	1.103	1.797	0.044	up

## Sheet: S2
Differential secondary metabolites in L-morph and S-morph leaf of O. alatiflora（L-morph vs. S-morph）
Category	Chemical compounds	Molecular	log2(FC)	VIP	P-values	Expression trend
Fatty Acids	Trilinolein(9c,12c)	C57H98O6	-3.9607	1.94543	0.0084473	down
Fatty Acids	MonopalMitin	C19H38O4	-3.6618	1.781	0.042495	down
Amino acids	Psammosilenins B	C45H62N8O9	-3.5715	1.77247	0.044454	down
esters	Betulinic acid Methylester	C31H50O3	-3.1432	1.75053	0.036117	down
Steroid	Lanosterol	C30H50O	-2.9752	1.86384	0.025314	down
Terpenoids	Quassin	C22H28O6	-2.8672	1.9425	0.0080479	down
Alkaloids	Talatisamine	C24H39NO5	-2.5463	2.08094	0.00033078	down
Fatty Acids	Gamma linolenic Acid	C18H30O2	-1.4679	1.82137	0.032856	down
Terpenoids	Isoleosibirin	C20H30O3	-1.3779	1.77215	0.041645	down
Triterpenoids	Panax Ginseng extract	C50H84O19	8.1169	2.00881	0.0027859	up
Others	3-O-β-D-Galactopyra-nosyl-(1→2)-[β-D-xylo-pyranosyl-(1→3)]-β-D-6-O-methylglucuro-nopyranosyl quillaic acid	C40H64O12	5.7799	1.96015	0.010564	up
Others	3,5,7-Trihydroxy-4′-methoxy-8-prenylflavon-3-O-α-L-rhamnopyranoside-(1→2)-α-rhamnopyranoside	C33H40O14	5.3741	1.91994	0.0093001	up
Triterpenoids	Asetr saponin Hb	C48H76O18	5.3221	2.09903	3.2278e-05	up
Glycoside	Globularin B	C26H36O12	3.9241	1.74098	0.050583	up
Others	Dihydroguaiaretic acid	C20H26O4	3.7368	1.79701	0.038308	up
Terpenoids	Shanzhiside methylester	C17H26O11	3.6869	1.7775	0.043429	up
Terpenoids	3-O-β-D-Galactopyranosyl-(1→2)-β-D-7-O-methylglucuronopyranosyl quillaic acid	C43H66O16	3.2159	2.00958	0.0029597	up
Others	Chebulinol	C30H50O5	3.1852	1.77974	0.032037	up
Steroids	Timosaponin B-2	C45H76O19	3.1609	1.91255	0.014925	up
Others	Hecogenin-3-O-β-D-Glucopyranose	C33H52O9	2.974	1.74761	0.048746	up
Alkaloids	Anthranoyllycoctonine	C32H46N2O9	2.93909	1.89776	0.0202392	up
Terpenoids	Ganoderic acid A	C32H46O9	2.85	1.79046	0.028527	up
Others	12-Oxo-kansenonol	C30H46O4	2.7985	1.86996	0.024092	up
Others	Dihydro-N-Caffeoyl Tyramine	C17H19NO4	2.737	1.9096	0.0106	up
Others	Paeonenolide F	C32H46O5	2.7206	1.81422	0.03785	up
Steroids	Gramisterol	C29H48O	2.6576	2.04913	0.0013339	up
Others	Hederagenin 3β,24-acetonide	C33H52O4	2.5938	2.04865	0.0010653	up
Flavonoids	Alpha-(-)-Thujone	C10H16O	2.5574	2.04046	0.0026276	up
Organic acid	Poricoic acid AM	C32H48O5	2.5412	2.0176	0.0022703	up
Triterpenoids	Astragaloside II	C43H70O15	2.5364	2.05956	0.00072958	up
Alkaloids	Anthranoyllycoctonine	C32H46N2O8	2.4171	2.10801	2.3789e-05	up
Alkaloids	Nobilonine	C17H27NO3	2.4114	2.0869	0.00013293	up
Others	Mubenoside A	C45H72O17	2.362	1.9174	0.01403	up
Steroids	Marsdenoside A	C45H70O14	2.342	2.11273	3.8333e-07	up
Steroids	Prosapogenin 3	C32H48O8	2.3091	2.01943	0.0049362	up
Triterpenoids	Celosin C	C42H66O13	2.2009	1.88022	0.02344	up
Steroids	Xysmalogenin	C23H32O4	2.0752	1.7546	0.04594	up
Saccharides	Prim-O- Glucosylcimifugin F	C36H58O10	1.8998	1.99276	0.0034084	up
Steroids	Stigmastane-3,6-dione	C29H48O2	1.8793	1.84094	0.025047	up
Triterpenoids	20-O-glucosyl-ginsenoside Rf	C48H82O19	1.7974	1.85351	0.019715	up
Terpenoids	Madecassic acid	C48H78O20	1.7318	1.71314	0.052393	up
Triterpenoids	Majoroside F3	C42H72O14	1.4762	1.82805	0.030983	up
Flavonoids	Cyanidin-3-glucoside	C21H21ClO11	1.0307	1.81249	0.033368	up

## Sheet: S3
Differential secondary metabolites in L-morph and S-morph stem of O. alatiflora（L-morph vs. S-morph）
Category	Chemical compounds	Molecular	log2(FC)	VIP	P-values	Expression trend
Others	1-hydroxy-2-methylanthraquinone	C15H10O3	-3.9121	1.62975	0.086661	down
Terpenoids	Cmbuoside	C35H54O10	-2.979	1.96637	0.011731	down
Terpenoids	Clinoposaponin B	C54H88O23	-2.7522	1.89539	0.022164	down
Fatty Acids	Trilinolein	C57H98O6	-2.6989	1.88839	0.023213	down
Flavonoids	Leachianone V	C21H22O7	-2.4436	2.13201	0.00040738	down
Others	Emodin	C15H10O5	-2.3314	1.9578	0.013299	down
Others	Sitosterol-β-de-glucopyranoside-tetraacetate	C43H68O10	-2.1658	2.09065	0.0018285	down
Alkaloids	Picrasidine I	C14H12N2O2	-2.0044	1.9805	0.010256	down
Terpenoids	Vitetrifolin E	C22H36O4	-1.7142	1.80733	0.039238	down
Terpenoids	Quistin A	C27H38O11	-1.6793	1.64461	0.079662	down
Terpenoids	Hawthorn Glycoside A	C21H18O9	-1.6391	2.032	0.0059475	down
Others	Blestriano D	C29H24O5	-1.4591	1.81183	0.036744	down
Flavonoids	3',4',5',5,7,8-hexamethoxy flavone	C21H22O8	-1.3943	1.72407	0.058819	down
Alkaloids	Salsolinol	C11H15NO2	-1.3642	2.00315	0.0078382	down
Terpenoids	Prosapogenin 7 (Julibroside A3)	C49H77NO17	6.2283	1.93806	0.016221	up
Others	3β-O-trans-p-Caffeoyl alphitolic acid	C39H54O7	4.8367	1.64482	0.080587	up
Terpenoids	Gypenoside Ⅺ	C48H82O17	4.1922	1.76515	0.048641	up
Alkaloids	Dihydrogen Erythricine	C10H11NO2	3.6984	2.11199	0.0009516	up
Phenylpropanoids	Thujaplicatin methyl ether	C21H24O8	3.6255	1.81099	0.038411	up
Terpenoids	Paeonenolide H	C31H48O5	3.3273	1.82761	0.03417	up
Terpenoids	Madecassoside	C48H78O20	3.2432	2.13601	0.00029806	up
Others	3,5,7-Trihydroxy-4′-methoxy-8-prenylflavon-3-O-α-L-rhamnopyranoside-(1→2)-α-rhamnopyranoside	C33H40O14	2.9417	1.91607	0.018859	up
Terpenoids	Ginkgolide B	C20H24O10	2.9104	2.00522	0.0079083	up
Terpenoids	Anemonin	C10H8O4	2.6677	1.93655	0.015976	up
Alkaloids	Isocorynoxeine	C22H26N2O4	2.5604	2.07597	0.0024889	up
Terpenoids	Bscroside	C25H28O11	2.514	2.10756	0.0010617	up
Terpenoids	Nigakilactone E	C24H34O8	2.3921	2.15821	1.6954e-05	up
Terpenoids	Raddeanoside R0	C35H56O7	2.3534	1.68919	0.066636	up
Phenols	Apocynin A	C24H20O10	2.0157	1.74104	0.05225	up
Steroids	Gramisterol	C29H48O	1.9096	1.69002	0.067386	up
Others	7β-(3-Ethyl-cis-crotonoyloxy)-1α-(2-methyl-butyryloxy)-3,14-dehydro-Z-notonipetranone	C26H38O5	1.8193	1.67098	0.071807	up
Vitamins	Vitamin K1	C31H46O2	1.8027	1.94977	0.014507	up
Fatty acid derivatives	Ethyl linolenate	C20H34O2	1.7414	1.63177	0.083975	up
Steroids	4,22-diene-3-ketostigane	C29H46O	1.3947	1.73842	0.055102	up
Organic acids	(E)-Hexadecyl-ferulate	C26H42O4	1.2853	1.76737	0.047565	up
Amino acids	Morusimic acid F	C18H35NO4	1.0316	1.82208	0.036229	up

## Sheet: S4
Differential secondary metabolites in L-morph and S-morph pollen of O. alatiflora（L-morph vs. S-morph）
Category	Chemical compounds	Molecular	log2(FC)	VIP	P-values	Expression trend
Steroids	α-estradiol	C18H24O2	-5.2104	1.64546	0.087679	down
Terpenoids	Catalpol	C15H22O10	-3.9243	1.62035	0.098312	down
Others	Oxyphyllenodiol B	C14H22O3	-3.8637	1.78565	0.051583	down
Others	2H-Naphtho[1,8-bc]furan-6-aceticacid,3-(acetyloxy)-7-[(3R,5S)-5-(acetyloxy)-3-(3-furanyl)-2-methyl-1-cyclopenten-1-yl]dChemicalbookecahydro-2a,5a,7-trimethyl-5,8-bis[[(2E)-2-methyl-1-oxo-2-buten-1-yl]oxy]-,methylester,(2aR,3R,5S,5aR,6R,7R,8S,8aR,8bR)-	C40H54O12	-3.5805	1.65342	0.08537	down
Steroids	Marstenacisside C	C54H92O26	-3.0762	2.05125	0.0070672	down
Fatty Acids	Diisooctyl sebacate	C26H50O4	-3.0542	1.72635	0.066155	down
Flavonoids	4H-1-Benzopyran-4-one,8-[6-(2,4-dihydroxybenzoyl)-5-(2,4-dihydroxyphenyl)-3-methyl-2-cyclohexen-1-yl]-2-(2,4-dihydroxyphenyl)-5,7-dihydroxy-3-(3-hydroxy-3-methylbutyl)-,[1S-(1α,5α,6β)]-	C40H38O12	-2.9816	1.9272	0.022794	down
Terpenoids	Paederosidic acid methyl ester	C29H26O12	-2.7635	1.94901	0.019353	down
Terpenoids	Paeonenolide H	C31H48O5	-2.6916	2.13136	0.0017573	down
Others	Andrographin	C26H40O8	-2.1411	1.8749	0.031939	down
Terpenoids	Paeonenolide F	C32H46O5	-1.9904	1.8463	0.038907	down
Alkaloids	Dihydrocadambine	C27H34N2O10	-1.9589	1.6768	0.081176	down
Alkaloids	gentianidine	C9H9NO2	-1.9421	1.91838	0.025203	down
Alkaloids	Piperleine B	C21H29NO3	-1.4739	1.8499	0.035883	down
Esters	12-hydroxy-hydromethylabi etate)	C21H32O3	-1.2989	1.95082	0.019449	down
Terpenoids	nigakihemiaceta A	C22H34O7	-1.2891	1.70783	0.070391	down
Others		C15H24O8	-1.1712	1.74081	0.061924	down
Glycosides	Smiglaside C	C38H44O20	3.1901	1.83217	0.042195	up
Alkaloids	Isocorynoxeine	C22H26N2O4	3.0515	1.88603	0.02919	up
Steroids	Protodiosgenin	C33H54O9	2.8474	1.70982	0.072293	up
Others	Lobetyolin	C20H28O8	2.737	2.11483	0.0025397	up
Alkaloids	delphatine	C26H43NO7	2.5818	2.11517	0.0025775	up
Alkaloids	Aconitum sabobase A	C23H37NO6	2.2172	1.67477	0.079855	up
Alkaloids	lycaconitine	C25H41NO7	2.1066	1.77549	0.05328	up
Organic acid	9,12-Octadecadiynoic Acid	C18H32O2	1.9172	1.77017	0.056772	up
Steroids	Ergosta-4,6,8 (14),22-tetraen-3-one	C28H40O	1.8571	1.72901	0.06645	up
Others	Bletilla striata dihydrophenanthrethropyranol D	C29H24O5	1.754	1.64149	0.092554	up
Flavonoids	Beta-Carotene	C40H56	1.4838	1.81326	0.044485	up
Terpenoids	Picria fel-terrae dehydrobryogenin glycoside hexanorcucurbitacin F	C24H36O5	1.3322	1.75608	0.058372	up
Phenanthraquinones	Tanshinone IIA	C19H18O4	1.3118	1.72014	0.06841	up
Alkaloids	Neoline	C24H39NO6	1.0247	1.70526	0.071991	up

## Sheet: S5
Differential secondary metabolites in L-morph and S-morph corolla of O. alatiflora（L-morph vs. S-morph）
Category	Chemical compounds	Molecular	log2(FC)	VIP	P-values	Expression trend
Alkaloids	Isodidehydrotuberostemonine	C22H29NO4	-4.8573	1.52174	0.080951	down
Terpenoids	Ganoderic acid H	C32H44O9	-4.0137	1.26554	0.0076999	down
Phenolic compounds	Apocynin A	C24H20O10	-2.4537	1.74104	0.00020622	down
Phenylpropanoids	Yangambin	C24H30O8	-1.5556	1.43399	0.034237	down
Others	Yamogenin acetate	C29H44O4	2.8628	1.30175	0.0047218	up
Diarylheptanes	1-Hepten-3-one, 1-(4-hydroxy-3-methoxyphenyl)-7-phenyl-, (1E)-	C20H22O3	2.1861	1.40175	0.0074034	up
Alkaloids	3-dihydrocadambine	C27H34N2O10	1.9049	1.22135	0.069812	up

## Sheet: S6
Differential secondary metabolites in L-morph and S-morph nectar of O. alatiflora（L-morph vs. S-morph）
Category	Chemical compounds	Molecular	log2(FC)	VIP	P-values	Expression trend
Flavonoids	Mahuannin F	C30H22O10	-6.9719	1.8664	0.041421	down
Esters	12-hydroxy-hydromethylabi etate)	C21H36O3	-4.8456	S6	3.7864e-05	down
Terpenoids	16(R)-Kauritaxane-2,12-dione	C20H30O2	-4.0902	1.79455	0.057135	down
Glycosides	Andropanoside	C26H40O9	-2.4246	2.2187	0.0002735	down
Phenols	Maackoline	C25H24O8	-2.3875	1.84191	0.046355	down
SteroidS	Hecogenin Acetate	C29H44O5	2.504	2.22456	0.00017371	up
Phenols	6-Gingerdione	C17H24O4	2.4023	1.67262	0.08941	up
Alkaloids	Delphatine	C26H43NO7	2.2356	1.81628	0.051618	up
Glycosides	Mongholicoside Ⅱ	C38H62O11	1.8446	1.98353	0.019939	up
Fatty Acids	Diisooctyl sebacate	C26H50O4	1.6627	1.96099	0.023887	up
Alkaloids	Neoline	C24H39NO6	1.636	2.09414	0.006701	up
Aromatic compounds	6-Gingerol	C17H26O4	1.6326	1.93556	0.028083	up
Others	α-D-Glucopyranose-2-hexadecanoate	C22H42O7	1.2082	1.65226	0.096417	up
Others	Brassosterol-β-de-glucoside	C34H58O6	1.2068	1.69329	0.084703	up
Terpenoids	Vitetrifolin E	C22H36O4	1.2007	1.81709	0.05244	up
Alkaloids	Aconitum sabobase A	C23H37NO6	1.0049	1.66233	0.09203	up
